# Supplementary material for: Developmental regulation of cellular metabolism is required for intestinal elongation and rotation
Source: Development. 2024 Feb 19;151(4):dev202020. doi: 10.1242/dev.202020 (PMC10911142; doi:10.1242/dev.202020)
Supplement: Table S1. List of genes differentially expressed in guts exposed to ATR [file develop-151-202020-TableS1.xlsx]

## Sheet: table_S1
List of genes differentially expressed in guts exposed to ATR
	log2FoldChange	padj	gene name
1	3.42774	2.77252e-51	pck1.L
2	2.20579	3.01949e-32	g6pc-like
3	2.1998	3.64612e-26	igfbp1.L
4	2.77356	2.97821e-21	LOC108702724 (g6pc1.3)
5	3.18585	1.68631e-19	igfbp1.S
6	1.17288	4.25855e-12	pank1
7	1.49701	1.1622e-11	LOC101733023
8	2.92201	7.17725e-11	g6pc2.L
9	1.25769	7.17725e-11	LOC496170 (atosa)
10	0.970615	7.17725e-11	LOC108704494
11	3.57977	8.06411e-11	LOC108712644
12	1.05934	3.95943e-10	LOC108713130 (slc38a2)
13	0.463863	9.09574e-10	atp1a1
14	0.935773	1.52965e-09	pdk4
15	-0.609543	4.80703e-08	plk1
16	0.990246	5.91272e-08	uap1
17	1.96646	6.06015e-08	thibz
18	1.44132	9.93751e-08	trib1.S
19	-0.86352	1.49495e-07	inhbb
20	4.61597	2.09622e-07	cyp2j2
21	0.763621	3.20438e-07	slc23a2
22	1.42202	5.05345e-07	plpp1
23	0.813092	5.42772e-07	znf534
24	1.31066	1.15134e-06	aldh1a1
25	2.16872	1.24288e-06	LOC108696199
26	1.7696	1.30281e-06	LOC108707893
27	0.830551	1.30281e-06	klf9
28	0.633335	1.30281e-06	pxk
29	0.936461	1.43773e-06	lpin2
30	0.688236	2.13999e-06	LOC108714594 (slc38a3)
31	1.18594	3.90187e-06	LOC108701825
32	-1.46249	5.91911e-06	slc26a3
33	0.889864	2.0655e-05	dusp16
34	-0.769423	3.02611e-05	amotl2
35	-1.71565	3.42523e-05	Xelaev18031785m
36	0.514134	3.93519e-05	ccnl2
37	1.2849	4.18946e-05	klf15
38	2.49079	5.08608e-05	g6pc2.S
39	1.16765	5.74179e-05	LOC108706797
40	0.772732	6.38904e-05	LOC108719340
41	0.719543	6.4883e-05	exoc3l2
42	0.713634	7.98658e-05	bin1
43	1.26088	8.88872e-05	Xelaev18031177m
44	0.899474	8.88872e-05	tmcc1
45	-1.1222	8.88872e-05	LOC108696768
46	-0.996193	0.000123396	ston1
47	0.79024	0.000126327	dnajb14
48	1.0829	0.000134	crem
49	0.481714	0.000134	nfe2l2.S
50	-0.563326	0.000134	polr2a
51	0.623532	0.000138394	micall2
52	0.763548	0.00014295	lipe
53	1.22551	0.000189786	ddit4
54	-1.27253	0.000252004	slc22a2
55	0.822232	0.000312568	txnrd3
56	1.31707	0.000322483	Xetrov90027878m
57	-0.423129	0.000322483	kpna2.S
58	0.627053	0.000403015	LOC108711461 (abhd2)
59	1.64942	0.000413399	hdac9
60	1.19168	0.000422341	egfr
61	-0.37715	0.000539384	ssuh2
62	-0.546434	0.000557954	cdt1
63	1.53943	0.000650437	Xelaev18036200m
64	0.642731	0.000662308	lclat1
65	0.740121	0.000732707	LOC108707914
66	2.43224	0.000872933	cyp17a1
67	-0.619109	0.00093751	igfbp5
68	0.880732	0.00103507	arrdc4.L
69	0.663308	0.00103507	slc48a1
70	0.619757	0.00103507	alas1
71	-0.487888	0.00103507	LOC108703583 (polr2a)
72	-0.928282	0.00103507	b3gnt7
73	-0.978078	0.00103507	arid5b
74	4.16436	0.00105658	LOC108716251
75	0.436502	0.00106901	dennd5b
76	-2.17082	0.00106901	adora1
77	1.30515	0.00106936	g6pc
78	0.606685	0.00108727	mfsd8
79	-0.751685	0.00111023	gcnt1
80	-0.793431	0.00119226	aim1l
81	0.769986	0.00120128	fam118b
82	-0.743879	0.00120128	LOC108697586 (apoa5)
83	1.36943	0.00126795	pqlc2
84	0.924612	0.00126889	abcc2
85	0.436924	0.00126889	LOC108715324 (gtf2h1)
86	-0.931185	0.00131872	LOC108707961
87	1.21633	0.00132158	LOC108701112
88	-1.08474	0.00136974	ppp1r10
89	3.48545	0.00142428	ckb
90	-0.715109	0.00142428	rrm2.2
91	0.917641	0.00153893	scnn1a
92	-0.438689	0.00168015	ube2s
93	-0.438533	0.00181607	ccnf
94	-0.511519	0.00181607	osbpl2
95	1.27972	0.00183921	LOC108713740 (mgat4g)
96	-0.495312	0.0018667	tubb4b
97	-0.56789	0.00199036	cpo
98	1.34187	0.00202641	LOC100486127
99	1.4642	0.00211683	slc29a1
100	1.86397	0.00215682	LOC108706596 (cracd.S)
101	0.506548	0.00215682	nfe2l2.L
102	-0.384846	0.00217223	hnrnpa2b1.L
103	0.874691	0.00222666	papss2.L
104	0.547457	0.00235115	gfpt1
105	-0.955477	0.00254898	LOC108700181 (ints6l)
106	0.493892	0.00261055	tmem104
107	-1.17089	0.00261055	pcsk9
108	1.93163	0.00296781	LOC108698518 (cracd.L)
109	0.674794	0.0031057	ccng2
110	2.6129	0.00312727	pck1.S
111	1.03762	0.00312727	msrb2
112	0.809127	0.00323551	tank
113	0.600935	0.0034209	adamtsl4
114	-0.44135	0.00351049	Xelaev18019811m
115	0.869785	0.0037985	arrdc4.S
116	0.623027	0.0037985	LOC108707090
117	1.58478	0.0038178	LOC108715291 (ano5)
118	0.599845	0.00401558	cmip
119	0.632799	0.00403667	cebpd
120	-0.601731	0.00406969	LOC108707023 (zfhx2)
121	0.68614	0.00428346	papss2.S
122	0.469022	0.00428346	LOC108710732
123	1.03011	0.00452904	tbc1d30
124	1.4714	0.00457176	LOC108710846 (fbxl21)
125	-0.335535	0.00459858	kpna2.L
126	-0.368573	0.00465297	klf6
127	1.24508	0.00491616	trib1.L
128	0.640897	0.005655	LOC495832 (klf10)
129	0.539688	0.00631725	higd1a
130	2.92093	0.00643675	sik1
131	-0.63113	0.00658423	rnd3
132	-1.47234	0.00659734	Xelaev18031784m
133	-0.482853	0.00714103	pknox1
134	-0.912108	0.00756481	kitlg
135	-0.511639	0.00761842	r3hdm1
136	-0.529047	0.00787769	actg1.L
137	0.564235	0.00797981	ripply3
138	-0.945354	0.00797981	aqp1
139	-0.785719	0.00800555	ing1
140	0.580197	0.00833437	tspan6
141	0.621336	0.00927986	LOC108706569 (klb)
142	0.5451	0.0103747	rin3
143	0.601146	0.010571	slc38a3
144	0.414754	0.01116	LOC108701211 (ern1)
145	-0.491572	0.0112208	LOC108700888 (zmynd8)
146	-0.679472	0.0112208	lsm14b
147	0.860569	0.0114847	mast2
148	0.615436	0.0114847	madd
149	1.4582	0.0116623	dusp8
150	-0.441632	0.0117276	ccnb3.S
151	0.429222	0.0125104	ern1
152	-0.510276	0.0126192	cep131
153	2.09227	0.0129223	LOC108717225
154	0.714137	0.0129223	pnpla2
155	-1.0355	0.0134441	tmem72
156	0.734037	0.0134573	slc16a14
157	0.701096	0.0146976	rhebl1
158	0.529084	0.0146976	LOC108701206 (cep112)
159	-0.481753	0.0149094	emp2
160	1.28001	0.0151023	LOC108707323 (cplx4)
161	0.479418	0.0159408	slc27a4
162	0.39829	0.0159408	fkbp15
163	0.608319	0.0159709	Xelaev18022168m
164	1.0828	0.0164502	txnip
165	1.34458	0.0168954	LOC108696855
166	0.41046	0.0174492	uspl1
167	0.579713	0.0179734	LOC108712202
168	-1.18143	0.0180554	LOC108713982
169	-0.992778	0.0181048	smagp
170	-0.321374	0.0182788	ldb1
171	0.798037	0.01829	cd37
172	2.18665	0.0182934	LOC108716383
173	-1.15683	0.0182934	LOC108708156
174	0.759882	0.0186086	gprc5b
175	0.641119	0.0186772	jun
176	0.569492	0.018956	Xelaev18021540m
177	-0.421752	0.0189578	cdx1
178	0.795714	0.0190552	phgdh
179	0.620378	0.0190552	c8orf4
180	2.10014	0.019146	LOC108717227
181	0.556875	0.019146	znf581
182	-0.328934	0.0195562	tpx2
183	0.361172	0.0196201	nrbp1
184	-0.434882	0.0196201	hnrnpa2b1.S
185	-0.50225	0.0196201	cdca7
186	0.349203	0.0223785	LOC108715206
187	-0.445891	0.0226674	LOC108700252 (zc3h4)
188	0.639686	0.0231486	MGC52622
189	0.948204	0.0231913	kiaa0226l
190	0.492168	0.0234118	slc25a42
191	-0.498773	0.0237564	LOC108718422 (mtmr12)
192	-0.445316	0.0241704	marcks
193	1.8205	0.0241974	cyp2e1
194	-0.50851	0.0241974	sp1
195	-1.53277	0.0242603	sp8
196	0.337413	0.0249004	pcnp
197	-0.584977	0.025953	phactr2
198	-0.535748	0.0270434	aida
199	1.49421	0.0271748	LOC100485439
200	0.945214	0.0282556	LOC108712890 (pde8a.S)
201	0.335494	0.0290117	vmp1
202	-0.660608	0.0293781	mettl25
203	0.344705	0.0294613	iars2
204	0.408873	0.0297347	cyb5a
205	-0.344127	0.0310858	hnrnpdl
206	0.500426	0.0313748	suco
207	-0.410417	0.0315753	mmp14
208	-1.05322	0.0318086	LOC100489122
209	-0.455633	0.0327316	plk3
210	0.450702	0.0334018	zbtb16
211	-0.420774	0.0334018	hspa5
212	-0.949963	0.033526	sept6.L
213	-0.357967	0.0347182	cdc20
214	-1.09527	0.0347182	runx1
215	0.437776	0.0350021	aff1
216	0.784493	0.0350208	LOC108711415 (pde8a.L)
217	-1.46021	0.0350208	LOC108717807
218	0.54236	0.0367792	gckr
219	0.799219	0.0369039	ppp1r3b
220	0.951583	0.0376461	sik2
221	0.388537	0.0376461	slc38a2
222	0.337256	0.0377552	LOC108713868
223	0.987003	0.0383408	espn
224	-0.537534	0.0385673	actg1.S
225	0.565059	0.0394374	abcg2
226	-0.428922	0.0394374	tacc3
227	1.0479	0.0398708	LOC108711588 (tcim)
228	-0.323337	0.0398708	ccnb1.2.S
229	0.570521	0.0399243	rassf3
230	0.616881	0.0406928	c11orf57
231	0.614187	0.0407419	irs4
232	-0.406502	0.0407419	ccnb1.2.L
233	0.581021	0.0411619	ndufa3
234	-0.358194	0.0411619	anln
235	-0.373803	0.0411619	ccnb3.L
236	0.661349	0.0414892	rps24
237	0.5934	0.0414892	polr2k
238	-1.48299	0.0414892	angptl3
239	0.353643	0.0427283	trap1
240	-0.466702	0.0438293	LOC108715269
241	-0.663992	0.0438293	LOC108697272 (ephb2)
242	0.45468	0.0441597	znf706
243	-0.502039	0.0441597	herpud1
244	-0.46443	0.0446556	gne
245	-0.425388	0.0457663	stil
246	-0.727741	0.0457663	bmp2
247	0.789322	0.0464774	errfi1
248	0.364354	0.0464774	vdac1
249	-0.422519	0.0464774	LOC108701628 (plk1)
250	0.56303	0.046815	LOC108704801 (pfkfb1)
251	-0.533451	0.0485994	fam46a
252	0.505338	0.0486414	LOC108700137
253	1.00075	0.049464	rnf157
254	0.59761	0.049464	LOC108703991
